# Supplementary material for: Comparative Clinical Outcomes of Major Respiratory Viruses in Hospitalized Adults During the Post-Pandemic Period: A Retrospective Cohort Study
Source: Viruses. 2025 Nov 26;17(12):1545. doi: 10.3390/v17121545 (PMC12737539; doi:10.3390/v17121545)
Supplement: Supplementary file 1 [file viruses-17-01545-s001.zip]

Archive with 1 entries (1 files):
- viruses-4006433-supplementary.pdf
